# Supplementary material for: Genomic potential of crustose coralline algae-associated bacteria for the biosynthesis of novel antimicrobials
Source: Microb Genom. 2025 Jul 25;11(7):001456. doi: 10.1099/mgen.0.001456 (PMC12452183; doi:10.1099/mgen.0.001456)
Supplement: Uncited Supplementary Material 2. [file mgen-11-01456-s002.xlsx]

## Sheet: Table S1
Table S1 BGCs recovered by antiSMASH for the three isolates.
Contig #	Type	Start	End
Pseudovibrio denitrificans CCAH7
1	terpene	1873090	1893950
1	RiPP-like	3489344	3500246
1	betalactone	3715213	3737714			`
3	T1PKS + T3PKS	40666	104175
3	NRPS	144433	216266
3	hydrogen cyanide	398237	411086
4	acyl amino acids	23676	84938
4	RiPP-like	96039	106986
Pseudoalteromonas elyakovii CCAH11
1	isocyanide	251434	293638
1	NRPS + T1PKS	312239	384041
1	NRP-metallophore + NRPS + betalactone	702699	757172
1	lanthipeptide-class-i	810410	834752
1	NRPS	1156309	1211721
1	hydrogen-cyanide	2055353	2068267
1	NRPS	2312983	2375216
1	RiPP-like	2524926	2535762
2	NRPS	320820	399736
2	aminopolycarboxylic-acid	821557	834872
4	RiPP-like	261534	272364
4	RiPP-like	345532	356482
4	RiPP-like	1069120	1081300
Rossellomorea marisflavi CCAH4
2	T3PKS	701395	742465
2	terpene	1649523	1670353
2	terpene	1892060	1913910
2	NRPS	2278365	2346219
2	thiopeptide + LAP	2562835	2600811

## Sheet: Table S2
Table S2 BGCs recovered by GECCO for the three isolates.
sequence_id	cluster_id	start	end	average_p	max_p	type	alkaloid_probability	nrp_probability	polyketide_probability	ripp_probability	saccharide_probability	terpene_probability	proteins	domains
Pseudovibrio denitrificans CCAH7
contig_3	contig_3_cluster_1	45717	73828	0.96045	0.999348	Polyketide	0	0.17	0.92	0	0.04	0	contig_3_39;contig_3_40;contig_3_41;contig_3_42;contig_3_43;contig_3_44;contig_3_45;contig_3_46;contig_3_47;contig_3_48;contig_3_49;contig_3_50;contig_3_51;contig_3_52;contig_3_53;contig_3_54;contig_3_55;contig_3_56;contig_3_57	PF00005;PF00067;PF00106;PF00106;PF00107;PF00109;PF00155;PF00550;PF00583;PF00698;PF00892;PF00892;PF01053;PF01061;PF01547;PF02563;PF02661;PF02801;PF03473;PF05159;PF05159;PF08240;PF08659;PF08659;PF13416;PF13561;PF13561;PF13602;PF14765;PF16197
contig_3	contig_3_cluster_2	155394	206150	0.969354	1	NRP	0	0.95	0.42	0	0	0	contig_3_135;contig_3_136;contig_3_137;contig_3_138;contig_3_139;contig_3_140;contig_3_141;contig_3_142;contig_3_143;contig_3_144;contig_3_145;contig_3_146;contig_3_147;contig_3_148;contig_3_149;contig_3_150;contig_3_151;contig_3_152;contig_3_153;contig_3_154;contig_3_155;contig_3_156	PF00072;PF00106;PF00108;PF00109;PF00155;PF00378;PF00392;PF00486;PF00501;PF00501;PF00501;PF00501;PF00501;PF00501;PF00501;PF00501;PF00501;PF00512;PF00550;PF00550;PF00550;PF00550;PF00550;PF00550;PF00550;PF00550;PF00550;PF00583;PF00668;PF00668;PF00668;PF00668;PF00668;PF00668;PF00668;PF00881;PF00890;PF00975;PF00975;PF00975;PF01266;PF01370;PF01648;PF02028;PF02518;PF02668;PF02801;PF05977;PF07690;PF07690…
contig_3	contig_3_cluster_3	339972	357174	0.94729	0.964149	Unknown	0.0453571	0.412857	0.103571	0.161071	0.11	0.0310714	contig_3_275;contig_3_276;contig_3_277;contig_3_278;contig_3_279;contig_3_280;contig_3_281;contig_3_282;contig_3_283;contig_3_284;contig_3_285;contig_3_286;contig_3_287	PF00005;PF00425;PF00501;PF00587;PF00668;PF00685;PF01061;PF01370;PF01494;PF04715;PF11583;PF13304;PF16363
contig_4	contig_4_cluster_1	79407	104042	0.992564	0.999815	Unknown	0.166204	0.0374223	0.090581	0.24468	0.06	0.0251024	contig_4_70;contig_4_71;contig_4_72;contig_4_73;contig_4_74;contig_4_75;contig_4_76;contig_4_77;contig_4_78;contig_4_79;contig_4_80;contig_4_81;contig_4_82;contig_4_83;contig_4_84;contig_4_85;contig_4_86;contig_4_87	PF00149;PF02310;PF02543;PF03050;PF04055;PF05114;PF05977;PF07690;PF12902;PF12902;PF16861
Pseudoalteromonas elyakovii CCAH11
contig_1	contig_1_cluster_1	138944	172287	0.939823	0.976176	Saccharide	0.031451	0.0762587	0.147937	0.00312937	0.73	0.013514	contig_1_123;contig_1_124;contig_1_125;contig_1_126;contig_1_127;contig_1_128;contig_1_129;contig_1_130;contig_1_131;contig_1_132;contig_1_133;contig_1_134;contig_1_135;contig_1_136;contig_1_137;contig_1_138;contig_1_139;contig_1_140;contig_1_141;contig_1_142;contig_1_143;contig_1_144;contig_1_145;contig_1_146;contig_1_147;contig_1_148;contig_1_149;contig_1_150;contig_1_151	PF00106;PF00106;PF00132;PF00132;PF00248;PF00535;PF00583;PF00733;PF00733;PF00984;PF00984;PF00984;PF01041;PF01041;PF01073;PF01370;PF01370;PF01408;PF01656;PF02348;PF02563;PF02706;PF02719;PF02737;PF03102;PF03720;PF03720;PF03720;PF03721;PF03721;PF03721;PF04101;PF04321;PF05721;PF07388;PF07993;PF08659;PF09140;PF10111;PF10609;PF13302;PF13460;PF13522;PF13537;PF13561;PF13614;PF13641;PF13807;PF16363;PF18412
contig_1	contig_1_cluster_2	267288	286860	0.958585	0.999715	Unknown	0.0891261	0.140692	0.185428	0.109921	0.03	0.151942	contig_1_229;contig_1_230;contig_1_231;contig_1_232;contig_1_233;contig_1_234;contig_1_235;contig_1_236;contig_1_237;contig_1_238;contig_1_239;contig_1_240;contig_1_241;contig_1_242;contig_1_243;contig_1_244;contig_1_245;contig_1_246	PF00106;PF00165;PF00702;PF00724;PF01965;PF02668;PF02771;PF04055;PF05141;PF05141;PF08028;PF12349;PF12833;PF13353;PF13561
contig_1	contig_1_cluster_3	320449	366755	0.972502	1	NRP;Polyketide	0	0.98	0.69	0	0.01	0	contig_1_285;contig_1_286;contig_1_287;contig_1_288;contig_1_289;contig_1_290;contig_1_291;contig_1_292;contig_1_293;contig_1_294;contig_1_295;contig_1_296;contig_1_297;contig_1_298;contig_1_299;contig_1_300;contig_1_301	PF00005;PF00109;PF00202;PF00501;PF00501;PF00501;PF00501;PF00501;PF00501;PF00501;PF00501;PF00550;PF00550;PF00550;PF00550;PF00550;PF00550;PF00550;PF00550;PF00550;PF00664;PF00668;PF00668;PF00668;PF00668;PF00668;PF00668;PF00668;PF00668;PF00698;PF00975;PF01145;PF01220;PF01979;PF02668;PF02801;PF07969;PF12697;PF13193;PF13193;PF13193;PF13193;PF13193;PF16197;PF18563;PF18563
contig_1	contig_1_cluster_4	722697	740608	0.952058	0.99414	NRP	0.01	0.89	0.1	0	0.01	0.01	contig_1_627;contig_1_628;contig_1_629;contig_1_630;contig_1_631;contig_1_632;contig_1_633;contig_1_634;contig_1_635;contig_1_636;contig_1_637;contig_1_638	PF00106;PF00165;PF00165;PF00202;PF00425;PF00501;PF00501;PF00550;PF00550;PF00593;PF00668;PF00857;PF01370;PF01979;PF04542;PF04954;PF07690;PF07690;PF07715;PF07969;PF07993;PF08021;PF08659;PF12833;PF13193;PF13193;PF13561
contig_1	contig_1_cluster_5	807766	831659	0.971238	0.999416	RiPP	0	0.05	0.01	0.68	0.17	0.03	contig_1_689;contig_1_690;contig_1_691;contig_1_692;contig_1_693;contig_1_694;contig_1_695;contig_1_696;contig_1_697;contig_1_698;contig_1_699;contig_1_700;contig_1_701;contig_1_702;contig_1_703	PF00005;PF00132;PF00132;PF00165;PF00483;PF00593;PF00664;PF00873;PF01128;PF01266;PF03412;PF04738;PF04820;PF05147;PF07690;PF07715;PF12804;PF12833;PF13434;PF13738;PF14028;PF14602;PF14905
contig_1	contig_1_cluster_6	1162422	1202558	0.954623	0.999996	NRP	0.01	0.95	0.09	0.01	0.03	0.01	contig_1_1000;contig_1_1001;contig_1_1002;contig_1_1003;contig_1_1004;contig_1_1005;contig_1_1006;contig_1_1007;contig_1_988;contig_1_989;contig_1_990;contig_1_991;contig_1_992;contig_1_993;contig_1_994;contig_1_995;contig_1_996;contig_1_997;contig_1_998;contig_1_999	PF00005;PF00005;PF00248;PF00501;PF00501;PF00501;PF00501;PF00501;PF00550;PF00550;PF00550;PF00550;PF00668;PF00668;PF00668;PF00668;PF00873;PF00881;PF00975;PF01433;PF01557;PF07690;PF07690;PF07714;PF12698;PF13193;PF13193;PF13193;PF13193;PF13304;PF13502;PF14559;PF18563
contig_1	contig_1_cluster_7	2326293	2379005	0.99059	1	NRP;Polyketide	0	0.91	0.57	0	0	0	contig_1_2011;contig_1_2012;contig_1_2013;contig_1_2014;contig_1_2015;contig_1_2016;contig_1_2017;contig_1_2018;contig_1_2019;contig_1_2020;contig_1_2021;contig_1_2022;contig_1_2023;contig_1_2024;contig_1_2025;contig_1_2026;contig_1_2027;contig_1_2028;contig_1_2029;contig_1_2030;contig_1_2031;contig_1_2032;contig_1_2033;contig_1_2034;contig_1_2035;contig_1_2036;contig_1_2037;contig_1_2038;contig_…	PF00005;PF00005;PF00106;PF00109;PF00221;PF00441;PF00486;PF00497;PF00501;PF00501;PF00501;PF00501;PF00501;PF00501;PF00550;PF00550;PF00550;PF00550;PF00668;PF00668;PF00668;PF00668;PF00668;PF00668;PF00668;PF00668;PF00668;PF00975;PF00975;PF01061;PF01118;PF01494;PF02770;PF02771;PF02774;PF02801;PF02826;PF04820;PF04820;PF07690;PF07977;PF08659;PF12679;PF12697;PF12698;PF12831;PF12832;PF13193;PF13193;PF13193…
contig_2	contig_2_cluster_1	328921	386960	0.986011	1	NRP	0	0.98	0.07	0	0	0	contig_2_293;contig_2_294;contig_2_295;contig_2_296;contig_2_297;contig_2_298;contig_2_299;contig_2_300;contig_2_301;contig_2_302;contig_2_303;contig_2_304;contig_2_305;contig_2_306;contig_2_307;contig_2_308;contig_2_309;contig_2_310;contig_2_311	PF00005;PF00005;PF00155;PF00282;PF00501;PF00501;PF00501;PF00501;PF00501;PF00501;PF00501;PF00501;PF00501;PF00501;PF00501;PF00501;PF00550;PF00550;PF00550;PF00550;PF00550;PF00550;PF00550;PF00550;PF00550;PF00550;PF00550;PF00664;PF00668;PF00668;PF00668;PF00668;PF00668;PF00668;PF00668;PF00668;PF00668;PF00668;PF00668;PF00975;PF02463;PF02668;PF02668;PF03553;PF05050;PF13193;PF13193;PF13193;PF13193;PF13193…
contig_4	contig_4_cluster_2	348200	355574	0.949602	0.987747	Unknown	0.150802	0.119606	0.0991629	0.286566	0	0.039871	contig_4_281;contig_4_282;contig_4_283;contig_4_284;contig_4_285	PF00486;PF00756;PF05114;PF12902
Rossellomorea marisflavi CCAH4
contig_2	contig_2_cluster_2	1659523	1665492	0.88064	0.962802	Terpene	0.0246433	0.0142737	0.0227937	0.131765	0	0.637036	contig_2_1697;contig_2_1698;contig_2_1699;contig_2_1700	PF00494;PF00733;PF01593;PF01593;PF13450;PF13450;PF13522;PF13537
contig_2	contig_2_cluster_4	2292840	2337394	0.982824	0.999922	NRP	0	0.81	0.4	0	0.05	0.01	contig_2_2350;contig_2_2351;contig_2_2352;contig_2_2353;contig_2_2354;contig_2_2355;contig_2_2356;contig_2_2357;contig_2_2358;contig_2_2359;contig_2_2360;contig_2_2361;contig_2_2362;contig_2_2363;contig_2_2364;contig_2_2365;contig_2_2366;contig_2_2367;contig_2_2368;contig_2_2369;contig_2_2370;contig_2_2371;contig_2_2372;contig_2_2373;contig_2_2374;contig_2_2375;contig_2_2376;contig_2_2377;contig_…	PF00005;PF00005;PF00106;PF00106;PF00108;PF00155;PF00185;PF00196;PF00288;PF00291;PF00501;PF00501;PF00501;PF00501;PF00501;PF00550;PF00550;PF00550;PF00550;PF00550;PF00668;PF00668;PF00668;PF00975;PF00988;PF01061;PF01370;PF01370;PF01381;PF01648;PF02310;PF02463;PF02719;PF02729;PF02787;PF06368;PF08541;PF08545;PF08659;PF08659;PF11139;PF12698;PF13193;PF13193;PF13302;PF13304;PF13443;PF13474;PF13535;PF13561…
contig_2	contig_2_cluster_5	2578950	2595530	0.935837	0.962601	RiPP	0	0.02	0.01	0.9	0	0	contig_2_2696;contig_2_2697;contig_2_2698;contig_2_2699;contig_2_2700;contig_2_2701;contig_2_2702;contig_2_2703;contig_2_2704;contig_2_2705;contig_2_2706;contig_2_2707	PF00005;PF00083;PF00122;PF00702;PF00881;PF01061;PF02624;PF04738;PF07690;PF07690;PF08282;PF12698;PF12832;PF12832;PF13304;PF14028

## Sheet: Table S3
Table S3 BGCs recovered by deepBGC for the three isolates.
sequence_id	detector	detector_version	detector_label	bgc_candidate_id	nucl_start	nucl_end	nucl_length	num_proteins	num_domains	num_bio_domains	deepbgc_score	product_activity	antibacterial	cytotoxic	inhibitor	antifungal	product_class	Alkaloid	NRP	Other	Polyketide	RiPP	Saccharide	Terpene	protein_ids	bio_pfam_ids	pfam_ids
Pseudovibrio denitrificans CCAH7
contig_1	deepbgc	0.1.0	deepbgc	contig_1_254242-254524.1	254242	254524	282	1	1	0	0.51896	antibacterial	0.87	0.06	0.17	0.26		0	0.09	0.07	0.33	0.21	0.03	0.32	contig_1_contig_1_237		PF02036
contig_1	deepbgc	0.1.0	deepbgc	contig_1_263820-267349.1	263820	267349	3529	4	16	3	0.81678	cytotoxic	0.35	0.51	0.14	0.09		0.03	0.04	0.35	0.14	0.25	0.01	0.18	contig_1_contig_1_245;contig_1_contig_1_246;contig_1_contig_1_247;contig_1_contig_1_248	PF00891;PF08242;PF08241	PF05148;PF13489;PF05401;PF00398;PF13679;PF01209;PF05175;PF12847;PF00891;PF13847;PF08241;PF08242;PF13649;PF00999;PF05053;PF00440
contig_1	deepbgc	0.1.0	deepbgc	contig_1_497172-497700.1	497172	497700	528	1	1	0	0.51411	antibacterial	0.87	0.06	0.17	0.26		0	0.09	0.07	0.33	0.21	0.03	0.32	contig_1_contig_1_452		PF06776
contig_1	deepbgc	0.1.0	deepbgc	contig_1_586383-594931.1	586383	594931	8548	11	32	6	0.71779	cytotoxic	0.32	0.53	0.2	0.08		0.08	0.08	0.2	0.31	0.16	0.01	0.23	contig_1_contig_1_535;contig_1_contig_1_536;contig_1_contig_1_537;contig_1_contig_1_538;contig_1_contig_1_539;contig_1_contig_1_540;contig_1_contig_1_541;contig_1_contig_1_542;contig_1_contig_1_543;contig_1_contig_1_544;contig_1_contig_1_545	PF00106;PF01596;PF00891;PF08659;PF08242;PF08241	PF01209;PF00891;PF05175;PF02353;PF10017;PF13489;PF08704;PF10294;PF01135;PF12847;PF06325;PF13847;PF02390;PF01596;PF09445;PF13649;PF08241;PF08242;PF01170;PF01810;PF02417;PF09539;PF14815;PF00293;PF02586;PF00106;PF08659;PF13561;PF02913;PF01565;PF13561;PF00106
contig_1	deepbgc	0.1.0	deepbgc	contig_1_756553-757867.1	756553	757867	1314	1	2	1	0.50129	antibacterial	0.77	0.03	0.22	0.14		0	0.22	0.24	0.32	0.1	0.01	0.11	contig_1_contig_1_702	PF00501	PF14535;PF00501
contig_1	deepbgc	0.1.0	deepbgc	contig_1_780710-786869.1	780710	786869	6159	3	5	0	0.54125	antibacterial	0.87	0.06	0.17	0.26		0	0.09	0.07	0.33	0.21	0.03	0.32	contig_1_contig_1_725;contig_1_contig_1_726;contig_1_contig_1_727		PF09937;PF13665;PF05593;PF03527;PF14412
contig_1	deepbgc	0.1.0	deepbgc	contig_1_797452-805491.1	797452	805491	8039	4	6	1	0.6237		0.49	0.05	0.24	0.12	Other	0.02	0.02	0.59	0.1	0.12	0.02	0.15	contig_1_contig_1_736;contig_1_contig_1_737;contig_1_contig_1_738;contig_1_contig_1_739	PF00583	PF12951;PF03797;PF00440;PF13302;PF00583;PF00144
contig_1	deepbgc	0.1.0	deepbgc	contig_1_837422-839773.1	837422	839773	2351	2	5	0	0.61186	antibacterial-antifungal	0.76	0.02	0.17	0.56	Polyketide	0.04	0.01	0.15	0.77	0.02	0	0	contig_1_contig_1_770;contig_1_contig_1_771		PF01497;PF00083;PF05977;PF07690;PF12832
contig_1	deepbgc	0.1.0	deepbgc	contig_1_984890-995327.1	984890	995327	10437	9	31	5	0.86001		0.4	0.4	0.15	0.05	Saccharide	0.03	0.02	0.12	0.06	0.15	0.56	0.08	contig_1_contig_1_902;contig_1_contig_1_903;contig_1_contig_1_904;contig_1_contig_1_905;contig_1_contig_1_906;contig_1_contig_1_907;contig_1_contig_1_908;contig_1_contig_1_909;contig_1_contig_1_910	PF08242;PF03033;PF00534;PF08241;PF04101	PF05724;PF07757;PF05401;PF05175;PF12847;PF13489;PF06325;PF07021;PF13847;PF13649;PF08241;PF08242;PF01522;PF10096;PF04101;PF13579;PF03033;PF13524;PF00534;PF13692;PF13439;PF13524;PF00534;PF13692;PF13439;PF04101;PF00664;PF00005;PF00027;PF00753;PF12706
contig_1	deepbgc	0.1.0	deepbgc	contig_1_1295979-1310418.1	1295979	1310418	14439	16	17	0	0.82817	antibacterial	0.63	0.06	0.12	0.17		0	0.05	0.44	0.19	0.16	0.02	0.18	contig_1_contig_1_1202;contig_1_contig_1_1203;contig_1_contig_1_1204;contig_1_contig_1_1205;contig_1_contig_1_1206;contig_1_contig_1_1207;contig_1_contig_1_1208;contig_1_contig_1_1209;contig_1_contig_1_1210;contig_1_contig_1_1211;contig_1_contig_1_1212;contig_1_contig_1_1213;contig_1_contig_1_1214;contig_1_contig_1_1215;contig_1_contig_1_1216;contig_1_contig_1_1217		PF08818;PF03606;PF05163;PF12867;PF00334;PF03928;PF05925;PF13350;PF00440;PF00440;PF00440;PF00440;PF00440;PF00440;PF07366;PF12680;PF00440
contig_1	deepbgc	0.1.0	deepbgc	contig_1_1359350-1360985.1	1359350	1360985	1635	1	2	1	0.59004	antibacterial	0.92	0.01	0.04	0.07	Polyketide	0	0.23	0.23	0.54	0	0	0	contig_1_contig_1_1256	PF00501	PF13193;PF00501
contig_1	deepbgc	0.1.0	deepbgc	contig_1_1444895-1446281.1	1444895	1446281	1386	1	1	1	0.53418	antibacterial	0.94	0	0.04	0.01	Polyketide-Terpene	0	0	0.07	0.62	0	0	0.75	contig_1_contig_1_1323	PF00067	PF00067
contig_1	deepbgc	0.1.0	deepbgc	contig_1_1561049-1568476.1	1561049	1568476	7427	7	10	2	0.69044	antibacterial	0.8	0.07	0.19	0.24		0	0.05	0.28	0.18	0.14	0.2	0.19	contig_1_contig_1_1406;contig_1_contig_1_1407;contig_1_contig_1_1408;contig_1_contig_1_1409;contig_1_contig_1_1410;contig_1_contig_1_1411;contig_1_contig_1_1412	PF04932;PF01943	PF01943;PF13440;PF14667;PF14305;PF04932;PF03466;PF00126;PF03480;PF04290;PF06808
contig_1	deepbgc	0.1.0	deepbgc	contig_1_1689909-1692641.1	1689909	1692641	2732	3	3	1	0.57356	antibacterial	0.89	0.06	0.16	0.23		0	0.02	0.28	0.11	0.46	0.01	0.13	contig_1_contig_1_1529;contig_1_contig_1_1530;contig_1_contig_1_1531	PF04055	PF13699;PF04055;PF06968
contig_1	deepbgc	0.1.0	deepbgc	contig_1_1695644-1701551.1	1695644	1701551	5907	6	18	2	0.62505	antibacterial	0.64	0.15	0.1	0.16		0	0.01	0.48	0.3	0.14	0.02	0.09	contig_1_contig_1_1535;contig_1_contig_1_1536;contig_1_contig_1_1537;contig_1_contig_1_1538;contig_1_contig_1_1539;contig_1_contig_1_1540	PF08541;PF08545	PF08545;PF02797;PF08541;PF00034;PF13442;PF04264;PF04542;PF07638;PF08281;PF04545;PF12802;PF12840;PF01047;PF13412;PF13463;PF00593;PF14905;PF07715
contig_1	deepbgc	0.1.0	deepbgc	contig_1_1702503-1707328.1	1702503	1707328	4825	3	11	1	0.59931	antibacterial	0.54	0.1	0.11	0.23		0	0.31	0.28	0.11	0.2	0.02	0.11	contig_1_contig_1_1542;contig_1_contig_1_1543;contig_1_contig_1_1544	PF00561	PF12833;PF00165;PF14493;PF00440;PF07715;PF00593;PF14905;PF07642;PF11806;PF00756;PF00561
contig_1	deepbgc	0.1.0	deepbgc	contig_1_1710331-1717822.1	1710331	1717822	7491	4	12	0	0.60826	antibacterial	0.77	0.12	0.03	0.07	RiPP	0	0.02	0.04	0.02	0.91	0.01	0	contig_1_contig_1_1548;contig_1_contig_1_1549;contig_1_contig_1_1550;contig_1_contig_1_1551		PF13514;PF03193;PF00005;PF13175;PF13476;PF13555;PF13191;PF13604;PF13401;PF13304;PF14522;PF03239
contig_1	deepbgc	0.1.0	deepbgc	contig_1_1728878-1730123.1	1728878	1730123	1245	1	1	0	0.50203	antibacterial	0.87	0.06	0.17	0.26		0	0.09	0.07	0.33	0.21	0.03	0.32	contig_1_contig_1_1561		PF12903
contig_1	deepbgc	0.1.0	deepbgc	contig_1_1734055-1738168.1	1734055	1738168	4113	3	6	0	0.5728	antibacterial	0.86	0.03	0.1	0.18	RiPP	0	0.04	0.08	0.05	0.72	0.09	0.04	contig_1_contig_1_1563;contig_1_contig_1_1564;contig_1_contig_1_1565		PF13473;PF00116;PF05048;PF13229;PF00005;PF13304
contig_1	deepbgc	0.1.0	deepbgc	contig_1_2114784-2119988.1	2114784	2119988	5204	4	5	0	0.5958	antibacterial	0.58	0.14	0.16	0.16	RiPP	0.01	0.06	0.24	0.09	0.54	0.01	0.08	contig_1_contig_1_1895;contig_1_contig_1_1896;contig_1_contig_1_1897;contig_1_contig_1_1898		PF02321;PF01135;PF13649;PF13847;PF05721
contig_1	deepbgc	0.1.0	deepbgc	contig_1_2168587-2169493.1	2168587	2169493	906	1	1	0	0.64177	antibacterial	0.86	0.07	0.17	0.25		0	0.09	0.07	0.33	0.21	0.03	0.32	contig_1_contig_1_1942		PF05050
contig_1	deepbgc	0.1.0	deepbgc	contig_1_2172840-2182968.1	2172840	2182968	10128	11	27	4	0.7366		0.46	0.11	0.34	0.05		0.04	0.34	0.3	0.33	0	0.12	0	contig_1_contig_1_1947;contig_1_contig_1_1948;contig_1_contig_1_1949;contig_1_contig_1_1950;contig_1_contig_1_1951;contig_1_contig_1_1952;contig_1_contig_1_1953;contig_1_contig_1_1954;contig_1_contig_1_1955;contig_1_contig_1_1956;contig_1_contig_1_1957	PF01041;PF00155;PF03061;PF00378	PF13855;PF12799;PF01965;PF17124;PF00165;PF12833;PF01965;PF13622;PF03061;PF14539;PF00378;PF16113;PF11253;PF02629;PF13380;PF00685;PF13469;PF07719;PF14559;PF01053;PF00155;PF01041;PF01212;PF00266;PF02347;PF02628;PF00892
contig_1	deepbgc	0.1.0	deepbgc	contig_1_2190508-2195216.1	2190508	2195216	4708	4	6	2	0.6093	antibacterial	0.85	0.05	0.16	0.25	Saccharide	0	0.03	0.03	0.21	0.09	0.52	0.17	contig_1_contig_1_1964;contig_1_contig_1_1965;contig_1_contig_1_1966;contig_1_contig_1_1967	PF04932;PF02397	PF13727;PF02397;PF04932;PF09374;PF05838;PF10983
contig_1	deepbgc	0.1.0	deepbgc	contig_1_3196274-3207925.1	3196274	3207925	11651	11	37	8	0.81079		0.38	0.45	0.22	0.16		0.01	0.07	0.14	0.32	0.01	0.35	0.15	contig_1_contig_1_2895;contig_1_contig_1_2896;contig_1_contig_1_2897;contig_1_contig_1_2898;contig_1_contig_1_2899;contig_1_contig_1_2900;contig_1_contig_1_2901;contig_1_contig_1_2902;contig_1_contig_1_2903;contig_1_contig_1_2904;contig_1_contig_1_2905	PF01370;PF00106;PF01593;PF08242;PF08659;PF01266;PF00534;PF08241	PF11997;PF13439;PF00534;PF13692;PF13524;PF16933;PF03537;PF07883;PF12973;PF07638;PF04545;PF08281;PF04542;PF01266;PF13450;PF01593;PF07103;PF02353;PF13489;PF05401;PF03848;PF05891;PF05175;PF13847;PF13649;PF08241;PF08242;PF10184;PF12680;PF07366;PF00106;PF13561;PF08659;PF03435;PF01370;PF13460;PF04244
contig_1	deepbgc	0.1.0	deepbgc	contig_1_3837839-3839979.1	3837839	3839979	2140	3	10	2	0.66259	antibacterial	0.51	0.11	0.08	0.44		0	0.37	0.15	0.39	0.06	0.01	0.03	contig_1_contig_1_3477;contig_1_contig_1_3478;contig_1_contig_1_3479	PF00561;PF00975	PF00561;PF03096;PF07859;PF00975;PF12697;PF12146;PF00756;PF03959;PF09361;PF06676
contig_1	deepbgc	0.1.0	deepbgc	contig_1_3969603-3993774.1	3969603	3993774	24171	25	56	11	0.77077	cytotoxic	0.23	0.53	0.25	0.12		0.05	0.09	0.36	0.46	0.06	0.05	0.04	contig_1_contig_1_3612;contig_1_contig_1_3613;contig_1_contig_1_3614;contig_1_contig_1_3615;contig_1_contig_1_3616;contig_1_contig_1_3617;contig_1_contig_1_3618;contig_1_contig_1_3619;contig_1_contig_1_3620;contig_1_contig_1_3621;contig_1_contig_1_3622;contig_1_contig_1_3623;contig_1_contig_1_3624;contig_1_contig_1_3625;contig_1_contig_1_3626;contig_1_contig_1_3627;contig_1_contig_1_3628;contig_1…	PF01370;PF00702;PF01041;PF00108;PF00106;PF00155;PF02803;PF00109;PF08659;PF08242;PF08241	PF07021;PF01209;PF13489;PF13847;PF13649;PF08241;PF08242;PF16994;PF13489;PF01209;PF08241;PF13649;PF00753;PF12706;PF16123;PF06172;PF00764;PF00733;PF01209;PF02353;PF13489;PF05401;PF05175;PF06325;PF13847;PF08241;PF08242;PF13649;PF01124;PF06224;PF13520;PF01053;PF00155;PF01041;PF06559;PF01205;PF01019;PF03928;PF13419;PF00702;PF13242;PF07298;PF04191;PF04140;PF05233;PF07879;PF00108;PF00109;PF02803;PF00106…
contig_1	deepbgc	0.1.0	deepbgc	contig_1_3996898-3997441.1	3996898	3997441	543	1	1	0	0.54909	antibacterial	0.86	0.09	0.2	0.23		0	0.09	0.07	0.33	0.21	0.03	0.32	contig_1_contig_1_3641		PF02627
contig_1	deepbgc	0.1.0	deepbgc	contig_1_3998073-4002407.1	3998073	4002407	4334	6	15	4	0.71148		0.3	0.41	0.25	0.03	Terpene	0.1	0.04	0.24	0.27	0.05	0.01	0.52	contig_1_contig_1_3643;contig_1_contig_1_3644;contig_1_contig_1_3645;contig_1_contig_1_3646;contig_1_contig_1_3647;contig_1_contig_1_3648	PF00348;PF08242;PF00857;PF08241	PF05154;PF02353;PF13489;PF13847;PF08241;PF08242;PF13649;PF02475;PF05175;PF01209;PF00398;PF01135;PF00348;PF00857;PF04073
contig_1	deepbgc	0.1.0	deepbgc	contig_1_4257818-4260983.1	4257818	4260983	3165	2	5	1	0.53387	antibacterial	0.63	0.05	0.31	0.35		0	0.05	0.1	0.33	0.06	0.41	0.46	contig_1_contig_1_3884;contig_1_contig_1_3885	PF00171	PF00171;PF05199;PF00732;PF05834;PF01946
contig_1	deepbgc	0.1.0	deepbgc	contig_1_4422785-4426538.1	4422785	4426538	3753	4	21	2	0.82903		0.44	0.46	0.18	0.02		0.05	0.06	0.24	0.09	0.49	0.04	0.07	contig_1_contig_1_4038;contig_1_contig_1_4039;contig_1_contig_1_4040;contig_1_contig_1_4041	PF08242;PF08241	PF05401;PF05219;PF06325;PF13489;PF13847;PF03848;PF03141;PF02353;PF08241;PF13578;PF01209;PF05175;PF08242;PF13649;PF07021;PF00398;PF01032;PF01497;PF02463;PF00005;PF13304
contig_1	deepbgc	0.1.0	deepbgc	contig_1_4612997-4666068.1	4612997	4666068	53071	51	80	7	0.72199		0.45	0.35	0.18	0.06		0.01	0.08	0.26	0.08	0.12	0.44	0.06	contig_1_contig_1_4228;contig_1_contig_1_4229;contig_1_contig_1_4230;contig_1_contig_1_4231;contig_1_contig_1_4232;contig_1_contig_1_4233;contig_1_contig_1_4234;contig_1_contig_1_4235;contig_1_contig_1_4236;contig_1_contig_1_4237;contig_1_contig_1_4238;contig_1_contig_1_4239;contig_1_contig_1_4240;contig_1_contig_1_4241;contig_1_contig_1_4242;contig_1_contig_1_4243;contig_1_contig_1_4244;contig_1…	PF00903;PF02737;PF04055;PF00535;PF08242;PF00534;PF08241	PF13847;PF01209;PF05175;PF13489;PF02353;PF08003;PF08241;PF08242;PF13649;PF07021;PF05899;PF00190;PF07883;PF11699;PF12833;PF00165;PF12681;PF00903;PF13669;PF02666;PF05721;PF01554;PF12833;PF00165;PF12852;PF05161;PF13660;PF05544;PF04303;PF09335;PF00392;PF07729;PF01136;PF01136;PF02036;PF01977;PF02441;PF01177;PF02548;PF01019;PF07690;PF07969;PF01979;PF01842;PF13740;PF13291;PF06180;PF01903;PF02570;PF00590…
contig_3	deepbgc	0.1.0	deepbgc	contig_3_16856-19207.1	16856	19207	2351	3	2	0	0.54293	antibacterial	0.87	0.06	0.17	0.26		0	0.08	0.07	0.33	0.2	0.06	0.31	contig_3_contig_3_15;contig_3_contig_3_16;contig_3_contig_3_17		PF00777;PF04230
contig_3	deepbgc	0.1.0	deepbgc	contig_3_20271-21198.1	20271	21198	927	1	4	1	0.51658	antibacterial	0.86	0.05	0.27	0.22	Saccharide	0	0.02	0.01	0.02	0.01	0.91	0.03	contig_3_contig_3_19	PF00535	PF13641;PF00535;PF10111;PF13704
contig_3	deepbgc	0.1.0	deepbgc	contig_3_46565-68228.1	46565	68228	21663	15	39	15	0.80711	antibacterial	0.53	0.34	0.15	0.16	Polyketide	0	0.13	0.03	0.82	0	0.12	0	contig_3_contig_3_40;contig_3_contig_3_41;contig_3_contig_3_42;contig_3_contig_3_43;contig_3_contig_3_44;contig_3_contig_3_45;contig_3_contig_3_46;contig_3_contig_3_47;contig_3_contig_3_48;contig_3_contig_3_49;contig_3_contig_3_50;contig_3_contig_3_51;contig_3_contig_3_52;contig_3_contig_3_53;contig_3_contig_3_54	PF00583;PF02563;PF01370;PF02801;PF00108;PF00106;PF00155;PF08240;PF00107;PF00109;PF08659;PF00698;PF00067;PF05159;PF02719	PF00583;PF13302;PF00067;PF11391;PF00892;PF00551;PF05159;PF05159;PF00005;PF05783;PF13476;PF13555;PF01061;PF10531;PF02563;PF00106;PF08659;PF01370;PF13561;PF00155;PF01212;PF00464;PF01053;PF00266;PF00550;PF08659;PF00106;PF13561;PF02719;PF13602;PF00107;PF08240;PF13489;PF14765;PF00698;PF16197;PF02801;PF00109;PF00108
contig_3	deepbgc	0.1.0	deepbgc	contig_3_158545-203015.1	158545	203015	44470	17	56	13	0.87242	antibacterial	0.59	0.29	0.07	0.14	NRP-Polyketide	0.01	0.78	0.05	0.65	0.01	0.01	0.01	contig_3_contig_3_138;contig_3_contig_3_139;contig_3_contig_3_140;contig_3_contig_3_141;contig_3_contig_3_142;contig_3_contig_3_143;contig_3_contig_3_144;contig_3_contig_3_145;contig_3_contig_3_146;contig_3_contig_3_147;contig_3_contig_3_148;contig_3_contig_3_149;contig_3_contig_3_150;contig_3_contig_3_151;contig_3_contig_3_152;contig_3_contig_3_153;contig_3_contig_3_154	PF00583;PF02801;PF01370;PF00108;PF00501;PF00106;PF00155;PF00975;PF00668;PF02668;PF00109;PF08659;PF00378	PF00155;PF00392;PF14502;PF00378;PF16113;PF01144;PF16957;PF00975;PF12697;PF03959;PF12146;PF01648;PF00975;PF12697;PF08659;PF00106;PF01370;PF13460;PF16197;PF02801;PF00109;PF00108;PF00550;PF00668;PF13193;PF00501;PF00975;PF12697;PF11187;PF00550;PF13193;PF00501;PF00668;PF00881;PF13193;PF00550;PF00501;PF00668;PF00550;PF13193;PF00501;PF00668;PF07690;PF01306;PF12832;PF05977;PF13347;PF08885;PF02668;PF05977…
contig_3	deepbgc	0.1.0	deepbgc	contig_3_205484-207242.1	205484	207242	1758	2	3	0	0.55611	antibacterial	0.84	0.06	0.18	0.25		0	0.05	0.2	0.23	0.28	0.03	0.26	contig_3_contig_3_157;contig_3_contig_3_158		PF00486;PF00072;PF03401
contig_3	deepbgc	0.1.0	deepbgc	contig_3_321249-322523.1	321249	322523	1274	2	7	3	0.53134	antibacterial	0.74	0.03	0.21	0.18	Polyketide	0	0	0.07	0.86	0.02	0	0.05	contig_3_contig_3_261;contig_3_contig_3_262	PF00106;PF01370;PF08659	PF12973;PF07883;PF14499;PF00106;PF01370;PF13561;PF08659
contig_3	deepbgc	0.1.0	deepbgc	contig_3_323700-324753.1	323700	324753	1053	1	1	0	0.52658	antibacterial	0.87	0.06	0.17	0.26		0	0.11	0.06	0.32	0.21	0.03	0.31	contig_3_contig_3_264		PF00144
contig_3	deepbgc	0.1.0	deepbgc	contig_3_325580-327134.1	325580	327134	1554	1	2	0	0.54068	antibacterial	0.76	0.04	0.15	0.43	Polyketide	0.01	0	0.04	0.9	0	0.01	0.05	contig_3_contig_3_266		PF07690;PF05977
contig_3	deepbgc	0.1.0	deepbgc	contig_3_330129-330906.1	330129	330906	777	1	9	2	0.50119	antibacterial	0.51	0.11	0.08	0.42		0	0.33	0.16	0.37	0.11	0	0.03	contig_3_contig_3_269	PF00561;PF00975	PF12697;PF12146;PF03959;PF00975;PF05728;PF08840;PF00561;PF08386;PF00326
contig_3	deepbgc	0.1.0	deepbgc	contig_3_332751-360446.1	332751	360446	27695	24	42	7	0.85624	antibacterial	0.51	0.29	0.23	0.19		0.03	0.44	0.1	0.07	0.06	0.38	0.02	contig_3_contig_3_271;contig_3_contig_3_272;contig_3_contig_3_273;contig_3_contig_3_274;contig_3_contig_3_275;contig_3_contig_3_276;contig_3_contig_3_277;contig_3_contig_3_278;contig_3_contig_3_279;contig_3_contig_3_280;contig_3_contig_3_281;contig_3_contig_3_282;contig_3_contig_3_283;contig_3_contig_3_284;contig_3_contig_3_285;contig_3_contig_3_286;contig_3_contig_3_287;contig_3_contig_3_288;con…	PF03721;PF01370;PF00501;PF00668;PF01494;PF00067;PF00534	PF00067;PF12680;PF02790;PF10323;PF00116;PF06481;PF00115;PF14264;PF00510;PF03626;PF00534;PF13692;PF13524;PF13439;PF13579;PF13477;PF16363;PF01370;PF03721;PF01609;PF00501;PF13193;PF00668;PF17396;PF07755;PF00685;PF13469;PF00587;PF11583;PF01494;PF13175;PF00005;PF13304;PF13732;PF01061;PF12698;PF00117;PF07722;PF04715;PF00425;PF00459;PF03480
contig_3	deepbgc	0.1.0	deepbgc	contig_3_365418-366669.1	365418	366669	1251	1	12	3	0.52245		0.31	0.36	0.3	0.07		0.1	0.01	0.31	0.16	0.1	0.12	0.33	contig_3_contig_3_301	PF01266;PF01494;PF01593	PF13738;PF07992;PF01266;PF00743;PF13434;PF03486;PF13454;PF12831;PF13450;PF01946;PF01593;PF01494
contig_3	deepbgc	0.1.0	deepbgc	contig_3_368175-369734.1	368175	369734	1559	2	2	0	0.522	antibacterial	0.87	0.06	0.17	0.26		0	0.09	0.07	0.33	0.21	0.03	0.32	contig_3_contig_3_303;contig_3_contig_3_304		PF04290;PF03480
contig_4	deepbgc	0.1.0	deepbgc	contig_4_116229-118073.1	116229	118073	1844	2	2	1	0.51465	antibacterial	0.83	0.09	0.2	0.26		0	0.11	0.08	0.32	0.2	0.03	0.31	contig_4_contig_4_95;contig_4_contig_4_96	PF00171	PF02627;PF00171
contig_4	deepbgc	0.1.0	deepbgc	contig_4_164664-189390.1	164664	189390	24726	16	48	11	0.77875		0.4	0.36	0.1	0.16	Saccharide	0.05	0.08	0.09	0.13	0.01	0.65	0.04	contig_4_contig_4_135;contig_4_contig_4_136;contig_4_contig_4_137;contig_4_contig_4_138;contig_4_contig_4_139;contig_4_contig_4_140;contig_4_contig_4_141;contig_4_contig_4_142;contig_4_contig_4_143;contig_4_contig_4_144;contig_4_contig_4_145;contig_4_contig_4_146;contig_4_contig_4_147;contig_4_contig_4_148;contig_4_contig_4_149;contig_4_contig_4_150	PF01370;PF04321;PF00106;PF00535;PF02719;PF03033;PF08659;PF08242;PF07993;PF00534;PF08241	PF12790;PF00498;PF06996;PF05947;PF04965;PF05943;PF05591;PF14331;PF06761;PF06744;PF06812;PF16989;PF13704;PF10111;PF13641;PF00535;PF13704;PF00534;PF13692;PF13439;PF13579;PF00534;PF13692;PF13439;PF03033;PF13579;PF13477;PF08323;PF16363;PF02719;PF05368;PF04321;PF01370;PF01073;PF07993;PF13460;PF00106;PF08659;PF03435;PF00056;PF01370;PF16363;PF08003;PF13489;PF13847;PF13649;PF08241;PF08242
contig_4	deepbgc	0.1.0	deepbgc	contig_4_330246-331914.1	330246	331914	1668	3	3	1	0.52615	antibacterial	0.73	0.09	0.14	0.26		0	0.07	0.23	0.22	0.25	0.03	0.25	contig_4_contig_4_277;contig_4_contig_4_278;contig_4_contig_4_279	PF01636	PF02979;PF14407;PF01636
contig_4	deepbgc	0.1.0	deepbgc	contig_4_405415-411663.1	405415	411663	6248	6	29	4	0.6395		0.27	0.43	0.22	0.11		0.07	0.15	0.39	0.18	0.14	0	0.09	contig_4_contig_4_354;contig_4_contig_4_355;contig_4_contig_4_356;contig_4_contig_4_357;contig_4_contig_4_358;contig_4_contig_4_359	PF00561;PF00891;PF08242;PF08241	PF01135;PF12847;PF00891;PF06325;PF02353;PF01209;PF07021;PF13489;PF13847;PF13679;PF05175;PF09445;PF02390;PF13649;PF08241;PF08242;PF01170;PF05148;PF03141;PF00324;PF13520;PF12146;PF12697;PF00561;PF08386;PF13977;PF00440;PF01740;PF00916
contig_4	deepbgc	0.1.0	deepbgc	contig_4_414943-416856.1	414943	416856	1913	2	6	0	0.50954	antibacterial	0.53	0.11	0.13	0.16		0	0.06	0.16	0.25	0.09	0.02	0.44	contig_4_contig_4_363;contig_4_contig_4_364		PF13489;PF00777;PF13545;PF12802;PF00325;PF00027
contig_4	deepbgc	0.1.0	deepbgc	contig_4_510447-512916.1	510447	512916	2469	2	6	3	0.58157	antibacterial	0.54	0.17	0.33	0.14	Polyketide	0.02	0.17	0.07	0.54	0.05	0.21	0.06	contig_4_contig_4_464;contig_4_contig_4_465	PF04321;PF07993;PF01370	PF03594;PF04321;PF01370;PF16363;PF01073;PF07993
contig_4	deepbgc	0.1.0	deepbgc	contig_4_515787-521088.1	515787	521088	5301	7	16	2	0.63473		0.4	0.3	0.26	0.08		0.01	0.08	0.46	0.34	0.14	0.01	0.01	contig_4_contig_4_469;contig_4_contig_4_470;contig_4_contig_4_471;contig_4_contig_4_472;contig_4_contig_4_473;contig_4_contig_4_474;contig_4_contig_4_475	PF00107;PF08242	PF01209;PF05401;PF13649;PF08242;PF00440;PF00440;PF16925;PF16859;PF13977;PF02566;PF16884;PF00107;PF13602;PF17124;PF01965;PF00440
Pseudoalteromonas elyakovii CCAH11
contig_1	deepbgc	0.1.0	deepbgc	contig_1_115755-192795.1	115755	192795	77040	65	159	32	0.94537	antibacterial	0.51	0.49	0.21	0.14	Saccharide	0.01	0.02	0.06	0.1	0	0.86	0	contig_1_contig_1_106;contig_1_contig_1_107;contig_1_contig_1_108;contig_1_contig_1_109;contig_1_contig_1_110;contig_1_contig_1_111;contig_1_contig_1_112;contig_1_contig_1_113;contig_1_contig_1_114;contig_1_contig_1_115;contig_1_contig_1_116;contig_1_contig_1_117;contig_1_contig_1_118;contig_1_contig_1_119;contig_1_contig_1_120;contig_1_contig_1_121;contig_1_contig_1_122;contig_1_contig_1_123;con…	PF07993;PF00106;PF04932;PF02894;PF03721;PF02737;PF00583;PF00534;PF04321;PF02563;PF04101;PF00155;PF02397;PF01408;PF08242;PF01041;PF02350;PF00984;PF00535;PF01266;PF02719;PF00248;PF00903;PF08241;PF00483;PF02585;PF03720;PF02706;PF01943;PF08659;PF01370;PF02348	PF07012;PF00082;PF01483;PF00801;PF00483;PF01128;PF12804;PF01797;PF12681;PF00903;PF13669;PF13467;PF13620;PF06082;PF02719;PF16363;PF01370;PF04321;PF01073;PF00106;PF13727;PF01041;PF00266;PF01053;PF00155;PF00132;PF02585;PF02911;PF00551;PF02397;PF13524;PF00534;PF13692;PF13439;PF13579;PF13640;PF05721;PF00733;PF13537;PF13522;PF08666;PF03102;PF13673;PF13420;PF13302;PF13508;PF00583;PF04101;PF13561;PF01370…
contig_1	deepbgc	0.1.0	deepbgc	contig_1_326878-368562.1	326878	368562	41684	12	37	9	0.83253	antibacterial	0.66	0.31	0.04	0.31	NRP-Polyketide	0	0.84	0.02	0.56	0.02	0	0	contig_1_contig_1_288;contig_1_contig_1_289;contig_1_contig_1_290;contig_1_contig_1_291;contig_1_contig_1_292;contig_1_contig_1_293;contig_1_contig_1_294;contig_1_contig_1_295;contig_1_contig_1_296;contig_1_contig_1_297;contig_1_contig_1_298;contig_1_contig_1_299	PF00668;PF00501;PF00975;PF00109;PF00108;PF00202;PF00698;PF02668;PF02801	PF00005;PF13191;PF13304;PF13604;PF13476;PF13555;PF00664;PF05128;PF12787;PF00144;PF02668;PF00975;PF12697;PF00550;PF13193;PF00501;PF00668;PF00668;PF00550;PF13193;PF00501;PF00550;PF00501;PF00668;PF13193;PF00501;PF00668;PF00202;PF00698;PF16197;PF02801;PF00109;PF00108;PF00550;PF01979;PF07969;PF01019
contig_1	deepbgc	0.1.0	deepbgc	contig_1_721814-740608.1	721814	740608	18794	13	31	9	0.85055		0.39	0.21	0.31	0.12	NRP	0.03	0.84	0.1	0.18	0	0	0	contig_1_contig_1_625;contig_1_contig_1_626;contig_1_contig_1_627;contig_1_contig_1_628;contig_1_contig_1_629;contig_1_contig_1_630;contig_1_contig_1_631;contig_1_contig_1_632;contig_1_contig_1_633;contig_1_contig_1_634;contig_1_contig_1_635;contig_1_contig_1_636;contig_1_contig_1_637	PF00668;PF00155;PF00857;PF00501;PF07993;PF00106;PF08659;PF00202;PF01370	PF03352;PF00425;PF00593;PF07715;PF12833;PF00165;PF00083;PF07690;PF01979;PF07969;PF00155;PF00202;PF13561;PF00106;PF08659;PF01370;PF04954;PF08021;PF07993;PF01370;PF01073;PF00550;PF13193;PF00501;PF00668;PF00550;PF00857;PF13193;PF00501;PF04542;PF08281
contig_1	deepbgc	0.1.0	deepbgc	contig_1_818797-828636.1	818797	828636	9839	6	27	4	0.72972	antibacterial	0.54	0.26	0.1	0.14	RiPP	0.04	0.14	0.1	0.06	0.58	0.05	0.06	contig_1_contig_1_697;contig_1_contig_1_698;contig_1_contig_1_699;contig_1_contig_1_700;contig_1_contig_1_701;contig_1_contig_1_702	PF01494;PF04738;PF05147;PF01266	PF07992;PF13434;PF05834;PF01266;PF00890;PF01494;PF13738;PF13450;PF03486;PF13241;PF14028;PF04738;PF05147;PF02463;PF00005;PF13191;PF03193;PF13555;PF00664;PF03412;PF12385;PF00529;PF13437;PF16576;PF10473;PF13533;PF00364
contig_1	deepbgc	0.1.0	deepbgc	contig_1_1122090-1131885.1	1122090	1131885	9795	9	29	3	0.72987		0.34	0.34	0.29	0.04		0.03	0.1	0.37	0.17	0.17	0.01	0.18	contig_1_contig_1_958;contig_1_contig_1_959;contig_1_contig_1_960;contig_1_contig_1_961;contig_1_contig_1_962;contig_1_contig_1_963;contig_1_contig_1_964;contig_1_contig_1_965;contig_1_contig_1_966	PF01636;PF08242;PF08241	PF01209;PF13489;PF13847;PF05175;PF05148;PF01135;PF08241;PF08242;PF13649;PF01170;PF00990;PF05960;PF04655;PF01636;PF01008;PF05448;PF02129;PF10503;PF12697;PF00326;PF01738;PF03403;PF07859;PF00756;PF12146;PF03079;PF00190;PF02311;PF07883
contig_1	deepbgc	0.1.0	deepbgc	contig_1_1162100-1198354.1	1162100	1198354	36254	18	52	6	0.79004	antibacterial	0.59	0.2	0.02	0.3	NRP	0	0.76	0.09	0.07	0.15	0	0.01	contig_1_contig_1_994;contig_1_contig_1_995;contig_1_contig_1_996;contig_1_contig_1_997;contig_1_contig_1_998;contig_1_contig_1_999;contig_1_contig_1_1000;contig_1_contig_1_1001;contig_1_contig_1_1002;contig_1_contig_1_1003;contig_1_contig_1_1004;contig_1_contig_1_1005;contig_1_contig_1_1006;contig_1_contig_1_1007;contig_1_contig_1_1008;contig_1_contig_1_1009;contig_1_contig_1_1010;contig_1_conti…	PF00668;PF02786;PF00501;PF00975;PF00248;PF01370	PF12840;PF01022;PF02082;PF12802;PF00873;PF13533;PF16576;PF13437;PF00881;PF13476;PF00005;PF13555;PF13191;PF13304;PF12698;PF12679;PF12730;PF01433;PF03193;PF00005;PF13555;PF13191;PF13476;PF13304;PF12698;PF01557;PF07690;PF05977;PF00083;PF00975;PF00550;PF13193;PF00501;PF00668;PF13193;PF00668;PF00550;PF00501;PF00550;PF13193;PF00501;PF00668;PF01370;PF15632;PF02222;PF07478;PF02786;PF02655;PF00248;PF09694…
contig_1	deepbgc	0.1.0	deepbgc	contig_1_1275178-1292362.1	1275178	1292362	17184	16	35	4	0.78408	antibacterial	0.63	0.11	0.22	0.34		0.03	0.23	0.27	0.32	0.06	0.02	0.1	contig_1_contig_1_1079;contig_1_contig_1_1080;contig_1_contig_1_1081;contig_1_contig_1_1082;contig_1_contig_1_1083;contig_1_contig_1_1084;contig_1_contig_1_1085;contig_1_contig_1_1086;contig_1_contig_1_1087;contig_1_contig_1_1088;contig_1_contig_1_1089;contig_1_contig_1_1090;contig_1_contig_1_1091;contig_1_contig_1_1092;contig_1_contig_1_1093;contig_1_contig_1_1094	PF02668;PF00106;PF00501;PF01370	PF04264;PF00501;PF00106;PF01370;PF05977;PF07690;PF13886;PF13808;PF01609;PF00144;PF04397;PF05598;PF13358;PF13592;PF13565;PF13551;PF13518;PF06056;PF13011;PF13384;PF01047;PF09520;PF01609;PF02668;PF07690;PF13936;PF13384;PF13518;PF13551;PF08279;PF02796;PF13556;PF08281;PF13565;PF00665
contig_1	deepbgc	0.1.0	deepbgc	contig_1_1388469-1392018.1	1388469	1392018	3549	2	6	0	0.57903	antibacterial	0.7	0.14	0.16	0.25		0	0.06	0.32	0.17	0.2	0	0.27	contig_1_contig_1_1182;contig_1_contig_1_1183		PF00665;PF00931;PF05621;PF13191;PF13401;PF00004
contig_1	deepbgc	0.1.0	deepbgc	contig_1_1397134-1399562.1	1397134	1399562	2428	4	7	0	0.58851	antibacterial	0.53	0.08	0.4	0.22		0	0.18	0.24	0.3	0.14	0.03	0.15	contig_1_contig_1_1188;contig_1_contig_1_1189;contig_1_contig_1_1190;contig_1_contig_1_1191		PF01527;PF13384;PF13551;PF13518;PF13022;PF02796;PF00550
contig_1	deepbgc	0.1.0	deepbgc	contig_1_1411799-1413359.1	1411799	1413359	1560	1	2	1	0.69646	antibacterial	0.92	0.01	0.04	0.07	Polyketide	0	0.23	0.23	0.54	0	0	0	contig_1_contig_1_1204	PF00501	PF00501;PF13193
contig_1	deepbgc	0.1.0	deepbgc	contig_1_1414869-1423103.1	1414869	1423103	8234	5	9	2	0.62373	inhibitor	0.23	0.04	0.64	0.09		0	0.39	0.08	0.04	0	0.48	0.02	contig_1_contig_1_1206;contig_1_contig_1_1207;contig_1_contig_1_1208;contig_1_contig_1_1209;contig_1_contig_1_1210	PF00668;PF00535	PF00550;PF00668;PF13641;PF10111;PF00535;PF04151;PF01752;PF08453;PF00027
contig_1	deepbgc	0.1.0	deepbgc	contig_1_2203645-2208680.1	2203645	2208680	5035	5	6	1	0.61078	antibacterial	0.76	0.08	0.21	0.2		0.02	0.04	0.23	0.25	0.1	0.05	0.38	contig_1_contig_1_1913;contig_1_contig_1_1914;contig_1_contig_1_1915;contig_1_contig_1_1916;contig_1_contig_1_1917	PF01593	PF01593;PF13450;PF03738;PF06693;PF03994;PF07238
contig_1	deepbgc	0.1.0	deepbgc	contig_1_2327219-2370704.1	2327219	2370704	43485	23	55	12	0.88381	antibacterial-cytotoxic	0.7	0.71	0.08	0.08	NRP-Polyketide	0	0.85	0.01	0.73	0.01	0	0	contig_1_contig_1_2030;contig_1_contig_1_2031;contig_1_contig_1_2032;contig_1_contig_1_2033;contig_1_contig_1_2034;contig_1_contig_1_2035;contig_1_contig_1_2036;contig_1_contig_1_2037;contig_1_contig_1_2038;contig_1_contig_1_2039;contig_1_contig_1_2040;contig_1_contig_1_2041;contig_1_contig_1_2042;contig_1_contig_1_2043;contig_1_contig_1_2044;contig_1_contig_1_2045;contig_1_contig_1_2046;contig_1…	PF00668;PF00501;PF01266;PF00975;PF00106;PF00109;PF00108;PF02801;PF08659;PF04820;PF01494;PF01370	PF09411;PF12832;PF07690;PF01306;PF05631;PF05977;PF00083;PF04820;PF01266;PF01494;PF12831;PF05834;PF07992;PF13738;PF03486;PF00890;PF13450;PF00975;PF00550;PF00501;PF13193;PF00668;PF13193;PF00550;PF00501;PF00668;PF00668;PF00550;PF13193;PF00501;PF00975;PF12697;PF12146;PF13561;PF00106;PF01370;PF08659;PF07977;PF12679;PF12698;PF01061;PF13304;PF00005;PF13476;PF02801;PF00109;PF00108;PF00501;PF00550;PF16418…
contig_1	deepbgc	0.1.0	deepbgc	contig_1_2442266-2456618.1	2442266	2456618	14352	15	43	13	0.80851	cytotoxic	0.3	0.6	0.12	0.15		0.06	0.04	0.19	0.4	0.03	0.19	0.12	contig_1_contig_1_2113;contig_1_contig_1_2114;contig_1_contig_1_2115;contig_1_contig_1_2116;contig_1_contig_1_2117;contig_1_contig_1_2118;contig_1_contig_1_2119;contig_1_contig_1_2120;contig_1_contig_1_2121;contig_1_contig_1_2122;contig_1_contig_1_2123;contig_1_contig_1_2124;contig_1_contig_1_2125;contig_1_contig_1_2126;contig_1_contig_1_2127	PF01041;PF02350;PF01266;PF08241;PF00483;PF00106;PF01593;PF02719;PF01408;PF08659;PF08242;PF01370;PF02348	PF02561;PF01973;PF02719;PF01370;PF16363;PF00106;PF01041;PF01053;PF01041;PF03486;PF00890;PF01266;PF12831;PF01134;PF07992;PF13450;PF01593;PF02350;PF03102;PF08666;PF13480;PF02388;PF05724;PF13489;PF01209;PF13847;PF02353;PF13649;PF08241;PF08242;PF00571;PF12804;PF00483;PF01408;PF02348;PF12804;PF00106;PF08659;PF02719;PF16363;PF01370;PF03435;PF13561
contig_1	deepbgc	0.1.0	deepbgc	contig_1_2830278-2831286.1	2830278	2831286	1008	1	1	0	0.5796	antibacterial	0.86	0.06	0.17	0.24		0	0.09	0.08	0.34	0.2	0.03	0.32	contig_1_contig_1_2473		PF05721
contig_1	deepbgc	0.1.0	deepbgc	contig_1_2846599-2847247.1	2846599	2847247	648	1	1	0	0.60114	antibacterial	0.61	0.05	0.12	0.17		0	0.05	0.39	0.19	0.17	0.02	0.21	contig_1_contig_1_2492		PF00440
contig_1	deepbgc	0.1.0	deepbgc	contig_1_3383534-3387872.1	3383534	3387872	4338	5	12	7	0.67423	antibacterial	0.64	0.24	0.17	0.15	Polyketide	0.01	0.18	0.01	0.84	0	0.08	0.03	contig_1_contig_1_2969;contig_1_contig_1_2970;contig_1_contig_1_2971;contig_1_contig_1_2972;contig_1_contig_1_2973	PF01370;PF00106;PF00109;PF00108;PF08659;PF00698;PF02801	PF01063;PF02801;PF00109;PF00108;PF14573;PF00550;PF13561;PF13460;PF00106;PF08659;PF01370;PF00698
contig_1	deepbgc	0.1.0	deepbgc	contig_1_3452585-3455252.1	3452585	3455252	2667	3	15	2	0.67264		0.44	0.43	0.16	0.02		0.02	0.05	0.38	0.04	0.2	0.02	0.29	contig_1_contig_1_3028;contig_1_contig_1_3029;contig_1_contig_1_3030	PF08242;PF08241	PF05401;PF13489;PF13679;PF01209;PF05175;PF07757;PF06325;PF13847;PF01728;PF08241;PF13649;PF08242;PF04217;PF00871;PF00480
contig_2	deepbgc	0.1.0	deepbgc	contig_2_336556-386960.1	336556	386960	50404	15	47	6	0.89695	antibacterial	0.64	0.12	0.04	0.21	NRP	0	0.92	0.02	0.02	0.03	0.01	0	contig_2_contig_2_301;contig_2_contig_2_302;contig_2_contig_2_303;contig_2_contig_2_304;contig_2_contig_2_305;contig_2_contig_2_306;contig_2_contig_2_307;contig_2_contig_2_308;contig_2_contig_2_309;contig_2_contig_2_310;contig_2_contig_2_311;contig_2_contig_2_312;contig_2_contig_2_313;contig_2_contig_2_314;contig_2_contig_2_315	PF00668;PF00155;PF00501;PF00903;PF00975;PF02668	PF01804;PF00664;PF00005;PF13476;PF13555;PF02463;PF13166;PF13304;PF00501;PF00550;PF00668;PF13193;PF00668;PF00501;PF05050;PF13383;PF13193;PF00550;PF00501;PF13193;PF00550;PF00668;PF00550;PF00668;PF00501;PF13193;PF13193;PF00550;PF00668;PF00501;PF00975;PF12695;PF12146;PF02668;PF02668;PF00903;PF13669;PF13468;PF00155;PF02615;PF16576;PF13437;PF03193;PF00005;PF13555;PF03215;PF02463
contig_2	deepbgc	0.1.0	deepbgc	contig_2_474667-482193.1	474667	482193	7526	7	22	2	0.7376	cytotoxic	0.38	0.51	0.15	0.05	Other	0.05	0.04	0.5	0.05	0.16	0	0.21	contig_2_contig_2_397;contig_2_contig_2_398;contig_2_contig_2_399;contig_2_contig_2_400;contig_2_contig_2_401;contig_2_contig_2_402;contig_2_contig_2_403	PF08242;PF08241	PF01209;PF13847;PF13489;PF08241;PF08242;PF09243;PF13649;PF05401;PF03848;PF06325;PF05219;PF05175;PF02353;PF12847;PF13679;PF01135;PF01784;PF13437;PF16576;PF03176;PF00873;PF05630
contig_4	deepbgc	0.1.0	deepbgc	contig_4_438952-440397.1	438952	440397	1445	2	5	2	0.52977	antibacterial	0.76	0.01	0.18	0.08		0.02	0.01	0.04	0.06	0.4	0	0.47	contig_4_contig_4_368;contig_4_contig_4_369	PF08659;PF00106	PF14559;PF13561;PF00106;PF08643;PF08659
contig_4	deepbgc	0.1.0	deepbgc	contig_4_441093-444729.1	441093	444729	3636	3	6	1	0.60244	antibacterial	0.67	0.05	0.22	0.38	Polyketide	0.02	0.21	0.21	0.51	0.03	0	0.02	contig_4_contig_4_371;contig_4_contig_4_372;contig_4_contig_4_373	PF00501	PF00501;PF12261;PF07690;PF00083;PF05977;PF12832
contig_4	deepbgc	0.1.0	deepbgc	contig_4_683085-684750.1	683085	684750	1665	1	6	0	0.57683	antibacterial	0.53	0.14	0.32	0.19		0.01	0	0.45	0.32	0.01	0.1	0.21	contig_4_contig_4_586		PF05199;PF00732;PF05834;PF07992;PF13450;PF01946
contig_4	deepbgc	0.1.0	deepbgc	contig_4_810914-819848.1	810914	819848	8934	11	36	8	0.72283		0.27	0.38	0.28	0.1	Polyketide	0.04	0.16	0.11	0.59	0.03	0.02	0.17	contig_4_contig_4_681;contig_4_contig_4_682;contig_4_contig_4_683;contig_4_contig_4_684;contig_4_contig_4_685;contig_4_contig_4_686;contig_4_contig_4_687;contig_4_contig_4_688;contig_4_contig_4_689;contig_4_contig_4_690;contig_4_contig_4_691	PF01266;PF08241;PF00106;PF01593;PF08659;PF00107;PF08242;PF01370	PF07638;PF04542;PF08281;PF04545;PF13412;PF12973;PF04463;PF08349;PF00875;PF03441;PF12680;PF07366;PF10184;PF00106;PF01370;PF08659;PF13561;PF13460;PF01266;PF01946;PF00890;PF13450;PF01593;PF07103;PF02353;PF01135;PF13489;PF06080;PF00398;PF05175;PF13649;PF08242;PF08241;PF00107;PF11086;PF00216
contig_4	deepbgc	0.1.0	deepbgc	contig_4_902827-911628.1	902827	911628	8801	7	7	2	0.67045	antibacterial	0.75	0.07	0.14	0.3		0	0.08	0.28	0.23	0.2	0.01	0.23	contig_4_contig_4_767;contig_4_contig_4_768;contig_4_contig_4_769;contig_4_contig_4_770;contig_4_contig_4_771;contig_4_contig_4_772;contig_4_contig_4_773	PF01636;PF00857	PF13026;PF00857;PF03781;PF03781;PF03976;PF10009;PF01636
Rossellomorea marisflavi CCAH4
contig_2	deepbgc	0.1.0	deepbgc	contig_2_11546-23877.1	11546	23877	12331	9	26	5	0.70679		0.45	0.09	0.06	0.39		0.01	0.2	0.26	0.19	0.01	0.37	0.01	contig_2_contig_2_8;contig_2_contig_2_9;contig_2_contig_2_10;contig_2_contig_2_11;contig_2_contig_2_12;contig_2_contig_2_13;contig_2_contig_2_14;contig_2_contig_2_15;contig_2_contig_2_16	PF00378;PF00501;PF00534;PF00561;PF00975	PF08323;PF13439;PF13579;PF17514;PF00534;PF13692;PF00343;PF01258;PF00425;PF02776;PF16582;PF02775;PF00561;PF00975;PF12697;PF12146;PF03096;PF00756;PF00378;PF16113;PF00501;PF13193;PF02746;PF13378;PF00113;PF07476
contig_2	deepbgc	0.1.0	deepbgc	contig_2_24525-25838.1	24525	25838	1313	2	5	1	0.59412	antibacterial	0.58	0.03	0.42	0.11		0.08	0.2	0.03	0.07	0.19	0.02	0.41	contig_2_contig_2_18;contig_2_contig_2_19	PF00106	PF00106;PF13561;PF04978;PF05163;PF12867
contig_2	deepbgc	0.1.0	deepbgc	contig_2_349784-350420.1	349784	350420	636	1	3	0	0.57527	antibacterial	0.81	0.09	0.18	0.25		0	0.1	0.07	0.33	0.21	0.02	0.31	contig_2_contig_2_329		PF06414;PF00485;PF13238
contig_2	deepbgc	0.1.0	deepbgc	contig_2_665492-668726.1	665492	668726	3234	4	21	3	0.93461		0.25	0.46	0.25	0.01	Terpene	0.16	0.01	0.22	0.27	0.07	0	0.5	contig_2_contig_2_664;contig_2_contig_2_665;contig_2_contig_2_666;contig_2_contig_2_667	PF08241;PF08242;PF00348	PF01209;PF02353;PF13489;PF01135;PF05175;PF01728;PF07021;PF13847;PF02390;PF08241;PF08242;PF13649;PF05148;PF00348;PF00334;PF03705;PF01739;PF13489;PF13649;PF08241;PF08242
contig_2	deepbgc	0.1.0	deepbgc	contig_2_779639-781356.1	779639	781356	1717	2	8	4	0.6523	antibacterial	0.78	0.08	0.18	0.26	Polyketide	0.03	0.05	0.08	0.61	0.03	0.1	0.14	contig_2_contig_2_794;contig_2_contig_2_795	PF08659;PF01370;PF00106;PF02719	PF00188;PF00106;PF08659;PF02719;PF01370;PF16363;PF13460;PF13561
contig_2	deepbgc	0.1.0	deepbgc	contig_2_782871-788290.1	782871	788290	5419	6	21	6	0.59717		0.37	0.3	0.12	0.08	Saccharide	0.03	0.02	0.1	0.05	0	0.51	0.42	contig_2_contig_2_797;contig_2_contig_2_798;contig_2_contig_2_799;contig_2_contig_2_800;contig_2_contig_2_801;contig_2_contig_2_802	PF04101;PF00535;PF01494;PF01553;PF03033;PF01593	PF04240;PF01553;PF13641;PF00535;PF10111;PF13704;PF13506;PF13632;PF07992;PF03486;PF01946;PF01494;PF12831;PF00890;PF13450;PF01593;PF03033;PF04101;PF13528;PF00201;PF11121
contig_2	deepbgc	0.1.0	deepbgc	contig_2_817909-818503.1	817909	818503	594	1	11	3	0.53301		0.31	0.42	0.22	0.09		0.06	0.01	0.4	0.15	0.13	0	0.25	contig_2_contig_2_835	PF00891;PF08242;PF08241	PF00891;PF13489;PF01135;PF02353;PF13847;PF01209;PF08241;PF05175;PF08242;PF13649;PF02390
contig_2	deepbgc	0.1.0	deepbgc	contig_2_1226060-1237526.1	1226060	1237526	11466	12	54	9	0.89312	antibacterial	0.54	0.13	0.25	0.16	Saccharide	0.04	0.03	0.05	0.09	0	0.82	0.01	contig_2_contig_2_1255;contig_2_contig_2_1256;contig_2_contig_2_1257;contig_2_contig_2_1258;contig_2_contig_2_1259;contig_2_contig_2_1260;contig_2_contig_2_1261;contig_2_contig_2_1262;contig_2_contig_2_1263;contig_2_contig_2_1264;contig_2_contig_2_1265;contig_2_contig_2_1266	PF00106;PF02350;PF07993;PF01370;PF02719;PF04321;PF08659;PF00535;PF00534	PF13641;PF00535;PF10111;PF13506;PF02709;PF16363;PF01370;PF00106;PF13561;PF02719;PF13460;PF01073;PF04321;PF04321;PF01370;PF02719;PF01370;PF04321;PF13460;PF00106;PF01073;PF07993;PF16363;PF05368;PF03807;PF08659;PF02350;PF13524;PF00534;PF13692;PF13439;PF13579;PF13641;PF13632;PF10111;PF13506;PF00535;PF00534;PF13692;PF13524;PF00106;PF04321;PF16363;PF02719;PF01370;PF01073;PF08659;PF13460;PF07993;PF10111…
contig_2	deepbgc	0.1.0	deepbgc	contig_2_1628781-1629714.1	1628781	1629714	933	1	5	3	0.57739	antibacterial	0.6	0.07	0.09	0.32		0	0.16	0.3	0.42	0.03	0.01	0.22	contig_2_contig_2_1658	PF08545;PF08541;PF00108	PF08541;PF02797;PF08545;PF00195;PF00108
contig_2	deepbgc	0.1.0	deepbgc	contig_2_1659522-1668848.1	1659522	1668848	9326	8	24	4	0.7307		0.2	0.29	0.23	0.15	Terpene	0.02	0.01	0.14	0.09	0.09	0.2	0.65	contig_2_contig_2_1690;contig_2_contig_2_1691;contig_2_contig_2_1692;contig_2_contig_2_1693;contig_2_contig_2_1694;contig_2_contig_2_1695;contig_2_contig_2_1696;contig_2_contig_2_1697	PF00494;PF01494;PF01593;PF01266	PF00494;PF01593;PF13450;PF00890;PF01266;PF01593;PF13450;PF01266;PF01946;PF12831;PF07992;PF00890;PF03486;PF01494;PF00733;PF13537;PF12481;PF13522;PF10949;PF07457;PF04247;PF03188;PF01557;PF04235
contig_2	deepbgc	0.1.0	deepbgc	contig_2_2057745-2058297.1	2057745	2058297	552	1	4	0	0.5058	antibacterial	0.78	0.09	0.18	0.25		0.01	0.09	0.11	0.3	0.21	0.02	0.3	contig_2_contig_2_2096		PF13671;PF13238;PF13479;PF06414
contig_2	deepbgc	0.1.0	deepbgc	contig_2_2141560-2151206.1	2141560	2151206	9646	12	41	8	0.87441		0.32	0.39	0.26	0.1		0.03	0.19	0.43	0.13	0.09	0.02	0.14	contig_2_contig_2_2186;contig_2_contig_2_2187;contig_2_contig_2_2188;contig_2_contig_2_2189;contig_2_contig_2_2190;contig_2_contig_2_2191;contig_2_contig_2_2192;contig_2_contig_2_2193;contig_2_contig_2_2194;contig_2_contig_2_2195;contig_2_contig_2_2196;contig_2_contig_2_2197	PF08242;PF00702;PF00903;PF00171;PF01636;PF00248;PF08241;PF00561	PF13489;PF01209;PF08003;PF13847;PF06325;PF02353;PF13649;PF08241;PF08242;PF06821;PF12695;PF00561;PF12697;PF03096;PF12146;PF00171;PF01177;PF01636;PF13242;PF13419;PF00702;PF00903;PF02567;PF05544;PF01135;PF02353;PF13489;PF13847;PF01209;PF05891;PF05401;PF05175;PF08241;PF08242;PF13649;PF07021;PF09243;PF13679;PF14275;PF00248;PF13021
contig_2	deepbgc	0.1.0	deepbgc	contig_2_2213005-2223252.1	2213005	2223252	10247	10	30	3	0.78611		0.33	0.45	0.23	0.1		0.02	0.05	0.3	0.22	0.24	0	0.18	contig_2_contig_2_2266;contig_2_contig_2_2267;contig_2_contig_2_2268;contig_2_contig_2_2269;contig_2_contig_2_2270;contig_2_contig_2_2271;contig_2_contig_2_2272;contig_2_contig_2_2273;contig_2_contig_2_2274;contig_2_contig_2_2275	PF08241;PF08242;PF00891	PF05175;PF13489;PF13847;PF05401;PF06325;PF08241;PF01209;PF05891;PF08242;PF13649;PF00015;PF00672;PF12729;PF02203;PF03551;PF11193;PF05832;PF02687;PF05979;PF00296;PF13489;PF13847;PF01739;PF13649;PF08242;PF08241;PF00891;PF13407;PF13377;PF00532
contig_2	deepbgc	0.1.0	deepbgc	contig_2_2292845-2327953.1	2292845	2327953	35108	24	68	16	0.89283	antibacterial	0.65	0.19	0.15	0.11	NRP	0	0.64	0.14	0.42	0.02	0.05	0.04	contig_2_contig_2_2339;contig_2_contig_2_2340;contig_2_contig_2_2341;contig_2_contig_2_2342;contig_2_contig_2_2343;contig_2_contig_2_2344;contig_2_contig_2_2345;contig_2_contig_2_2346;contig_2_contig_2_2347;contig_2_contig_2_2348;contig_2_contig_2_2349;contig_2_contig_2_2350;contig_2_contig_2_2351;contig_2_contig_2_2352;contig_2_contig_2_2353;contig_2_contig_2_2354;contig_2_contig_2_2355;contig_2…	PF00501;PF00106;PF00108;PF08545;PF01370;PF00903;PF02786;PF08659;PF00668;PF02719;PF00288;PF00155;PF01041;PF00975;PF08541;PF00583	PF13474;PF08332;PF12680;PF00903;PF15632;PF07478;PF02655;PF13535;PF02787;PF02786;PF02222;PF00117;PF07722;PF00988;PF00550;PF13193;PF00501;PF00668;PF06368;PF02310;PF00550;PF08541;PF08545;PF00195;PF00108;PF13561;PF00106;PF01370;PF08659;PF16363;PF02719;PF01073;PF03446;PF03807;PF13302;PF00583;PF00196;PF00185;PF02729;PF00501;PF15632;PF02786;PF13535;PF02655;PF07478;PF01071;PF08443;PF00291;PF00288;PF14698…
contig_2	deepbgc	0.1.0	deepbgc	contig_2_2332247-2333424.1	2332247	2333424	1177	2	7	0	0.54941	antibacterial	0.86	0.12	0.15	0.25		0	0.09	0.11	0.34	0.19	0.06	0.29	contig_2_contig_2_2366;contig_2_contig_2_2367		PF10400;PF14557;PF04458;PF13601;PF03551;PF13814;PF13349
contig_2	deepbgc	0.1.0	deepbgc	contig_2_2526359-2529539.1	2526359	2529539	3180	3	11	3	0.68607		0.44	0.39	0.13	0.16		0.02	0.02	0.17	0.28	0.19	0	0.34	contig_2_contig_2_2610;contig_2_contig_2_2611;contig_2_contig_2_2612	PF00891;PF08242;PF08241	PF00891;PF13847;PF13489;PF08241;PF05175;PF08242;PF13649;PF07021;PF02390;PF00300;PF09858
contig_2	deepbgc	0.1.0	deepbgc	contig_2_2534180-2534720.1	2534180	2534720	540	1	4	0	0.56973	antibacterial	0.78	0.06	0.15	0.21		0	0.06	0.06	0.36	0.27	0.01	0.28	contig_2_contig_2_2618		PF04545;PF08281;PF06056;PF04542
contig_2	deepbgc	0.1.0	deepbgc	contig_2_2538744-2540109.1	2538744	2540109	1365	2	6	3	0.58672	antibacterial	0.61	0.07	0.08	0.31		0	0.16	0.24	0.45	0.05	0.02	0.22	contig_2_contig_2_2625;contig_2_contig_2_2626	PF08545;PF08541;PF00108	PF00108;PF00195;PF07451;PF08545;PF08541;PF00383
contig_2	deepbgc	0.1.0	deepbgc	contig_2_2541030-2541741.1	2541030	2541741	711	1	2	1	0.52183	antibacterial	0.58	0.03	0.42	0.11		0.08	0.2	0.03	0.07	0.19	0	0.43	contig_2_contig_2_2629	PF00106	PF13561;PF00106
contig_2	deepbgc	0.1.0	deepbgc	contig_2_2545048-2545507.1	2545048	2545507	459	1	1	0	0.53231	antibacterial	0.87	0.06	0.17	0.26		0	0.09	0.07	0.33	0.21	0.03	0.32	contig_2_contig_2_2633		PF04463
contig_2	deepbgc	0.1.0	deepbgc	contig_2_2546931-2547342.1	2546931	2547342	411	1	1	0	0.50571	antibacterial	0.87	0.06	0.17	0.26		0	0.09	0.07	0.33	0.21	0.03	0.32	contig_2_contig_2_2635		PF13789
contig_2	deepbgc	0.1.0	deepbgc	contig_2_2581363-2593410.1	2581363	2593410	12047	9	12	1	0.79007	antibacterial	0.78	0.01	0.02	0.2	RiPP	0	0	0.07	0.03	0.9	0	0	contig_2_contig_2_2683;contig_2_contig_2_2684;contig_2_contig_2_2685;contig_2_contig_2_2686;contig_2_contig_2_2687;contig_2_contig_2_2688;contig_2_contig_2_2689;contig_2_contig_2_2690;contig_2_contig_2_2691	PF04738	PF00881;PF14028;PF02624;PF04738;PF06446;PF12832;PF05977;PF06779;PF00083;PF03209;PF13347;PF07690
contig_3	deepbgc	0.1.0	deepbgc	contig_3_535426-539358.1	535426	539358	3932	4	9	2	0.61823	antibacterial	0.74	0.06	0.13	0.25	Saccharide	0	0	0.05	0.04	0.03	0.85	0.04	contig_3_contig_3_501;contig_3_contig_3_502;contig_3_contig_3_503;contig_3_contig_3_504	PF00534;PF00953	PF13439;PF13477;PF13579;PF00534;PF13692;PF13524;PF00953;PF12349;PF03816
contig_3	deepbgc	0.1.0	deepbgc	contig_3_567231-588988.1	567231	588988	21757	20	61	17	0.88865	antibacterial	0.55	0.27	0.26	0.11	Saccharide	0	0.01	0.05	0.01	0	0.93	0	contig_3_contig_3_535;contig_3_contig_3_536;contig_3_contig_3_537;contig_3_contig_3_538;contig_3_contig_3_539;contig_3_contig_3_540;contig_3_contig_3_541;contig_3_contig_3_542;contig_3_contig_3_543;contig_3_contig_3_544;contig_3_contig_3_545;contig_3_contig_3_546;contig_3_contig_3_547;contig_3_contig_3_548;contig_3_contig_3_549;contig_3_contig_3_550;contig_3_contig_3_551;contig_3_contig_3_552;con…	PF00984;PF00106;PF03721;PF03720;PF07993;PF02706;PF04321;PF02719;PF01370;PF08659;PF00535;PF04932;PF01408;PF00534;PF01943;PF02397;PF00483	PF13472;PF02706;PF13807;PF10609;PF01656;PF13614;PF09140;PF06564;PF00142;PF00448;PF13727;PF01408;PF00106;PF04321;PF08659;PF02719;PF01370;PF01073;PF16363;PF13460;PF07993;PF00483;PF12804;PF00535;PF02397;PF04321;PF01370;PF07993;PF13460;PF02719;PF01073;PF16363;PF13477;PF13439;PF08288;PF00534;PF13692;PF00534;PF13692;PF04932;PF04230;PF01943;PF13440;PF03023;PF01554;PF14667;PF03721;PF00056;PF01210;PF00984…
contig_3	deepbgc	0.1.0	deepbgc	contig_3_972641-985656.1	972641	985656	13015	13	31	9	0.7234	antibacterial	0.76	0.15	0.42	0.14		0.01	0.03	0.38	0.29	0	0.36	0.01	contig_3_contig_3_901;contig_3_contig_3_902;contig_3_contig_3_903;contig_3_contig_3_904;contig_3_contig_3_905;contig_3_contig_3_906;contig_3_contig_3_907;contig_3_contig_3_908;contig_3_contig_3_909;contig_3_contig_3_910;contig_3_contig_3_911;contig_3_contig_3_912;contig_3_contig_3_913	PF00106;PF00908;PF07993;PF04321;PF01370;PF02719;PF08659;PF00535;PF00483	PF00528;PF00528;PF00106;PF08659;PF13561;PF13460;PF08643;PF00282;PF00483;PF12804;PF00908;PF04321;PF01370;PF00106;PF02719;PF05368;PF16363;PF01073;PF07993;PF13460;PF04321;PF01370;PF01073;PF16363;PF02719;PF07993;PF13578;PF13641;PF00535;PF04069;PF00528
contig_3	deepbgc	0.1.0	deepbgc	contig_3_1121690-1132966.1	1121690	1132966	11276	13	31	4	0.6925	cytotoxic	0.24	0.6	0.14	0.1		0.04	0.14	0.24	0.22	0.08	0.11	0.28	contig_3_contig_3_1060;contig_3_contig_3_1061;contig_3_contig_3_1062;contig_3_contig_3_1063;contig_3_contig_3_1064;contig_3_contig_3_1065;contig_3_contig_3_1066;contig_3_contig_3_1067;contig_3_contig_3_1068;contig_3_contig_3_1069;contig_3_contig_3_1070;contig_3_contig_3_1071;contig_3_contig_3_1072	PF08241;PF08242;PF01488;PF01370	PF07315;PF07992;PF13738;PF00070;PF13434;PF05834;PF13450;PF07293;PF01521;PF13460;PF05368;PF01370;PF01073;PF01488;PF01113;PF07992;PF13738;PF00070;PF13434;PF03486;PF13450;PF12831;PF07992;PF00070;PF05175;PF13489;PF01209;PF13847;PF08241;PF08242;PF13649
